# Supplementary material for: Antioxidant and Anticancer Potential of the New Cu(II) Complexes Bearing Imine-Phenolate Ligands with Pendant Amine N-Donor Groups
Source: Pharmaceutics. 2023 Jan 22;15(2):376. doi: 10.3390/pharmaceutics15020376 (PMC9960331; doi:10.3390/pharmaceutics15020376)
Supplement: Supplementary file 1 [file pharmaceutics-15-00376-s001.zip]

Archive with 1 entries (1 files):
- pharmaceutics-2147328-supplementary.pdf
